# Supplementary material for: New Chaetoglobosins with Fungicidal Activity from Chaetomium sp. UJN-EF006 Endophytic in Vaccinium bracteatum
Source: J Fungi (Basel). 2025 Jul 7;11(7):511. doi: 10.3390/jof11070511 (PMC12295373; doi:10.3390/jof11070511)
Supplement: Supplementary file 1 [file jof-11-00511-s001.zip]

Archive with 1 entries (1 files):
- jof-3678177-supplementary.pdf
